# Supplementary material for: High Dietary Phosphorus Is Associated with Increased Breast Cancer Risk in a U.S. Cohort of Middle-Aged Women
Source: Nutrients. 2023 Aug 25;15(17):3735. doi: 10.3390/nu15173735 (PMC10490459; doi:10.3390/nu15173735)
Supplement: Supplementary file 1 [file nutrients-15-03735-s001.zip]

Archive with 4 entries (4 files):
- Categorized Breast Cancer Cases.xlsx
- Categorized Random Controls.xlsx
- Multiple Imputed Breast Cancer Cases.rtf
- Multiple Imputed Random Controls.rtf
