# Supplementary material for: High Dietary Phosphorus Is Associated with Increased Breast Cancer Risk in a U.S. Cohort of Middle-Aged Women
Source: Nutrients. 2023 Aug 25;15(17):3735. doi: 10.3390/nu15173735 (PMC10490459; doi:10.3390/nu15173735)
Supplement: Supplementary file 1 [file nutrients-15-03735-s001.zip › Categorized Breast Cancer Cases.xlsx]

## Sheet: SWAN_BASELINE_PHOS all breast c
SWANID	BRSTCAN	DTTKCAL0	DTTKCAL5	DTTKCAL9	DTTPHOS0	DTTPHOS5	DTTPHOS9	AVGKCAL	AVGPHOS	PhosDENS	StdPHOS	SortPHOS	n	Legend
11211	1	793.76	869.053	1014.13	631.35	904.871	993.97	892.314	843.397	0.945179	1890.36	769.529	n = 2	imputed
13122	1	2072.34	2919.98	2117.39	1168.75	1579.24	979.1	2369.9	1242.36	0.524225	1048.45	789.436		SWANID = Participant ID#
15691	1	2177.36	1114.36	477.154	1204.03	522.4	-21.5919	1256.29	568.279	0.452347	904.694	854.649	n = 6 (800-1000)	BRSTCAN = Self-reported breast cancer (1-yes, 0-no)
16265	1	2011.46	1678.56	1441.34	1680.81	1849.63	1320.44	1710.45	1616.96	0.945338	1890.68	862.745		DTTKCAL = Caloric intake at visits 0, 5, 9
19889	1	970.12	1378.06	1358.62	516.09	716.81	817.22	1235.6	683.373	0.55307	1106.14	885.679		DTTPHOS = Phosphorus intake at visits 0, 5, 9
20095	1	1304.99	2031.81	746.77	656.75	1238.74	594.54	1361.19	830.01	0.609768	1219.54	904.694
20745	1	967.17	1318.63	944.01	813.16	797.85	821.61	1076.6	810.873	0.753177	1506.35	944.402
22323	1	2169.64	1295.4	1299.27	1158.04	909.077	1286.91	1588.1	1118.01	0.703989	1407.98	999.413
22878	1	1564.18	1193.14	1297.43	882.5	894.56	814.4	1351.58	863.82	0.639117	1278.23	1022.78
22886	1	1388.79	1988.79	1936.69	602.07	1740.7	1645.91	1771.42	1329.56	0.750561	1501.12	1023.19	n = 13 (>1000-1200)
24089	1	2108.76	1491.59	2323.65	1306.14	1539.09	1958.76	1974.67	1601.33	0.810938	1621.88	1032.46
25038	1	2289.1	1966.88	1468.37	1822.6	1148.44	900.85	1908.12	1290.63	0.676389	1352.78	1048.45
25175	1	2936.61	1013.42	2221.37	1378.9	473.39	784.9	2057.13	879.063	0.427324	854.649	1063.51
27347	1	1503.8	1473.25	1234.18	1293.52	1220.43	568.43	1403.74	1027.46	0.731943	1463.89	1063.94
27473	1	1965.97	1823.05	1529.76	1377	1327.7	838.19	1772.93	1180.96	0.66611	1332.22	1098.53
28364	1	1443.09	1313.54	1003.29	717.48	859.15	992.44	1253.31	856.357	0.683278	1366.56	1101.37
29481	1	2085.21	2045.26	2470.56	1684.38	1804.95	1788.79	2200.34	1759.37	0.79959	1599.18	1105.36
29741	1	1997.33	1692.32	1306.39	1110.28	880.91	666.55	1665.35	885.913	0.531969	1063.94	1106.14
33309	1	1685.65	1791.84	1224.07	1390.34	1526.38	778.31	1567.19	1231.68	0.785916	1571.83	1120.65
34365	1	1031.05	1827.78	671.223	664.38	1000.08	343.823	1176.68	669.427	0.56891	1137.82	1137.82
36602	1	1823.64	2119.21	1462.66	1672.98	2065.87	1821.89	1801.84	1853.58	1.02872	2057.43	1163.53
37699	1	2458.56	2279.23	2005.87	1064.63	1277.15	1028.07	2247.89	1123.28	0.499706	999.413	1201.13
37866	1	2766.4	2252.53	2401.92	1900.94	1326.7	1834.43	2473.62	1687.36	0.682142	1364.28	1213.37
38218	1	1832.86	1302.79	1672.61	957.71	843.39	846.74	1602.75	882.613	0.550686	1101.37	1219.54
38720	1	2173.26	915.55	1690.02	1107.67	721.24	1207.95	1592.94	1012.29	0.63548	1270.96	1231.88
39698	1	1423.32	2054.45	1662.08	728.55	866.901	621.74	1713.28	739.064	0.431373	862.745	1242.97
41559	1	1179.81	1644.27	1247.19	1240.21	1925.8	1280.98	1357.09	1482.33	1.09229	2184.57	1267.3	n = 20 (>1200-1400)
42594	1	1002.6	1165.39	725.432	1048.71	1086.84	642.908	964.474	926.153	0.960267	1920.53	1270.96
44872	1	1566.6	1847.86	1560.62	1225.72	1530.53	1188.49	1658.36	1314.91	0.7929	1585.8	1273.44
44941	1	1514.63	1440.03	1141.13	742.24	1215.39	1320.38	1365.26	1092.67	0.800339	1600.68	1278.23
45137	1	1380.2	1328.34	1577.55	1268.85	1209.98	1619.8	1428.7	1366.21	0.956263	1912.53	1286.51
48311	1	1595.9	1725.11	1205.27	1412.62	928.2	868.36	1508.76	1069.73	0.70901	1418.02	1287.81
48525	1	1490.29	1150.12	1139.09	1079.79	1016.98	950.58	1259.83	1015.78	0.806284	1612.57	1291.85
48852	1	1803.07	3207.65	2460.57	1071.47	2111.85	1642.57	2490.43	1608.63	0.645925	1291.85	1292.57
49177	1	4086.36	1057.15	1629.21	1836.3	627.68	1000.92	2257.57	1154.97	0.511596	1023.19	1299.71
49658	1	2033.09	2126.67	1336.24	889.28	837.45	442.64	1832	723.123	0.394718	789.436	1304.09
50868	1	2230.85	1757.82	1364.58	1198.7	1122.43	893.84	1784.42	1071.66	0.600564	1201.13	1332.22
54639	1	2621.08	1916.12	1420.83	904.489	787.376	600.57	1986.01	764.145	0.384764	769.529	1340.38
54919	1	847.73	1339.21	1094.7	591.91	1131.31	920.23	1093.88	881.15	0.805527	1611.05	1352.78
57209	1	883.4	1155.27	818.03	599.8	857.79	381.86	952.233	613.15	0.643907	1287.81	1364.28
57297	1	1310.82	1348.27	1246.29	754.55	1041.02	750.913	1301.79	848.829	0.652045	1304.09	1366.56
57334	1	2061.32	1987.31	1971.66	1294.56	1321.71	1296.05	2006.76	1304.11	0.649856	1299.71	1401.25
58995	1	2474.52	3422.55	1164.3	1707.65	1982.67	873.33	2353.79	1521.22	0.646284	1292.57	1407.98
60701	1	2148.43	2280.95	1519.1	1088.51	1339.44	905.137	1982.83	1111.03	0.560325	1120.65	1415.91
60873	1	2204.8	1613.06	1767.48	1390.82	1191.61	1371.75	1861.78	1318.06	0.707957	1415.91	1418.02
64571	1	1379.58	1564.7	1237.46	986.79	1060.46	882.59	1393.91	976.613	0.700627	1401.25	1418.77
67316	1	1514.15	1693.76	1726.37	1075.7	1370.1	1321.34	1644.76	1255.71	0.763463	1526.93	1424.45
67797	1	1229.21	1394.64	1174.86	803.29	647.859	992.391	1266.24	814.513	0.643254	1286.51	1463.89	n = 14 (>1400-1600)
68732	1	900.95	1942.19	2100.01	667.69	1683.81	1838.03	1647.72	1396.51	0.847543	1695.09	1501.12
68840	1	876.78	551.947	624.344	497.43	233.499	360.801	684.357	363.91	0.531755	1063.51	1506.35
69497	1	1419.4	1639.56	1534.97	943.8	1503.79	1638.77	1531.31	1362.12	0.889513	1779.03	1526.93
71595	1	1206.6	1655.85	1007.11	944.36	1395.39	1246.5	1289.85	1195.42	0.926787	1853.57	1538.47
71849	1	2822.16	2008.81	1806.22	1558.36	1182.46	1120.46	2212.4	1287.09	0.581764	1163.53	1571.83
72189	1	1013.77	1044.89	1010.17	500.51	1300.85	1287.6	1022.94	1029.65	1.00656	2013.13	1585.8
75626	1	1291.87	1324.8	1025.5	959.19	1262.65	802.55	1214.06	1008.13	0.830381	1660.76	1599.18
77954	1	1556.47	1735.99	1899.69	1313.29	1711.26	1582.51	1730.72	1535.69	0.887314	1774.63	1600.68
80407	1	1856.62	2429.57	1539	1172.75	1012.88	565.025	1941.73	916.886	0.472201	944.402	1611.05
81061	1	3397.28	2802.8	2532.88	2107.52	1670.47	1520.18	2910.99	1766.06	0.606686	1213.37	1612.57
81364	1	1477.67	1682.56	1695.64	672.77	842.17	968.309	1618.62	827.75	0.511392	1022.78	1621.88
81677	1	2366.85	1022.98	1539.78	1389.01	600.22	1314.56	1643.2	1101.26	0.670192	1340.38	1660.76	n = 9 (>1600-1800)
82876	1	1113.91	1208.74	1180.49	795.74	752.8	936.54	1167.71	828.36	0.709386	1418.77	1669.52
87770	1	1331.18	1923.35	1890.06	936.41	2382.25	2035.07	1714.86	1784.58	1.04065	2081.3	1695.09
89740	1	2254.82	2324.73	1504.62	1218.12	1254.12	869.59	2028.06	1113.94	0.549266	1098.53	1774.63
91557	1	2169.46	1735.99	1694.89	1230.13	1047.89	1171.45	1866.78	1149.82	0.615939	1231.88	1779.03
93977	1	2246.75	1596.38	2304.1	1382.71	1330.28	1201.07	2049.08	1304.69	0.636719	1273.44	1853.57
94309	1	1145.69	1100.12	1458.84	628.18	941.48	1068.89	1234.88	879.517	0.712227	1424.45	1890.36
95364	1	1324.91	1736.02	1547.72	1269.76	1916.11	1521.47	1536.22	1569.11	1.02141	2042.83	1890.68
95767	1	2317.43	1583.62	923.68	1104.73	882.74	503.2	1608.24	830.223	0.51623	1032.46	1912.53	n = 10 (>1800)
95986	1	948.07	1118.2	601.373	529.42	704.89	817.738	889.214	684.016	0.769237	1538.47	1920.53
97505	1	1833.25	1679.74	1832.57	1366.49	1533.45	1562.32	1781.85	1487.42	0.83476	1669.52	2013.13
98294	1	1438.16	2152.39	749.08	1132.18	1044	520.84	1446.54	899.007	0.621487	1242.97	2042.83
98459	1	3871.1	1327.87	2173.86	1076.96	730.74	1457.28	2457.61	1088.33	0.442839	885.679	2057.43
98644	1	2518.21	1968.25	2390.45	1459.65	1368.73	1529.19	2292.3	1452.52	0.633652	1267.3	2081.3
99888	1	2352.54	2838.34	2900.39	1305.81	1559.11	1606.95	2697.09	1490.62	0.552678	1105.36	2184.57
									1123.98		1384.7
									average		average
									327.772		335.696
									SD		SD
