# Supplementary material for: High Dietary Phosphorus Is Associated with Increased Breast Cancer Risk in a U.S. Cohort of Middle-Aged Women
Source: Nutrients. 2023 Aug 25;15(17):3735. doi: 10.3390/nu15173735 (PMC10490459; doi:10.3390/nu15173735)
Supplement: Supplementary file 1 [file nutrients-15-03735-s001.zip › Categorized Random Controls.xlsx]

## Sheet: SWAN_BASELINE_PHOS less than 10
SWANID	BRSTCAN	DTTKCAL0	DTTKCAL5	DTTKCAL9	DTTPHOS0	DTTPHOS5	DTTPHOS9	AVGKCAL	AVGPHOS	PhosDENS	StdPHOS		n	Legend
10629	0	3533.24	2566.26	2933.91	1657.17	1286.89	1945.29	3011.14	1629.78	0.541252	1082.5	574.81	n = 8	imputed
10801	0	1171.3	1517.28	1062.52	626.56	1065.32	677.54	1250.37	789.807	0.631661	1263.32	683.873		SWANID = Participant ID#
10910	0	2306.01	967.18	1594.94	1814.68	574.72	1085.74	1622.71	1158.38	0.713855	1427.71	730.234		BRSTCAN = Self-reported breast cancer (1-yes, 0-no)
11180	0	3900.13	3378.05	2214.08	2387.1	1940.98	1451.98	3164.09	1926.69	0.608924	1217.85	759.705		DTTKCAL = Caloric intake at visits 0, 5, 9
11338	0	2306.28	1616.65	1187.31	1216.26	940.44	495.94	1703.41	884.213	0.519083	1038.17	776.294		DTTPHOS = Phosphorus intake at visits 0, 5, 9
11481	0	1842.58	1352.32	1179.87	1561.08	1254.44	1201.73	1458.26	1339.08	0.918277	1836.55	779.53
11600	0	2145.04	1561.99	2434.47	1118.61	1007.77	1645.32	2047.17	1257.23	0.614133	1228.27	780.229
11788	0	1310.48	1428.29	1307.42	612.42	529.7	814.75	1348.73	652.29	0.483633	967.266	790.023
12183	0	1077.66	1335.88	829.614	658.96	1309.95	1329.53	1081.05	1099.48	1.01705	2034.09	814.44	n = 34 (800-1000)
12830	0	1912.08	1590.6	1726.33	1062.48	1272.3	1007.25	1743	1114.01	0.639132	1278.26	868.277
12907	0	2149.5	2217.5	2164.69	1078.53	1259.46	1239.89	2177.23	1192.63	0.547773	1095.55	876.89
13621	0	1503.24	2267.79	1290.6	638.04	458.056	634.66	1687.21	576.919	0.341937	683.873	880.022
13956	0	1127.32	1192.8	951.44	784.65	761.89	852.08	1090.52	799.54	0.733173	1466.35	892.949
14334	0	1803.78	2692.5	2078.88	1118.32	1552.97	1417.92	2191.72	1363.07	0.621918	1243.84	893.098
14596	0	1749.89	1164.09	1342.33	838.59	795.02	1457.67	1418.77	1030.43	0.72628	1452.56	895.255
15150	0	1721.91	1683.26	1450.67	1242.95	1703.11	1195.44	1618.61	1380.5	0.852891	1705.78	901.902
15210	0	1438.53	1466.35	841.22	655.17	562.947	408.21	1248.7	542.109	0.434138	868.277	906.67
15976	0	1181.24	1469.67	1038.26	761.76	1123.58	763.95	1229.72	883.097	0.718126	1436.25	918.021
16115	0	1459.84	1149.83	1166.35	784.88	867.24	691.233	1258.67	781.118	0.620588	1241.18	927.25
16214	0	1121.92	509.09	950.53	777.55	419.88	882.84	860.513	693.423	0.805825	1611.65	931.824
16365	0	2767.56	2936.56	2623.32	1929.76	1909.1	1754.83	2775.81	1864.56	0.671718	1343.44	934.084
16743	0	1543.85	1117.4	1086.69	745.42	569.86	648.57	1249.31	654.617	0.523981	1047.96	934.721
17288	0	1901.75	2131.48	1641.25	1330.55	1574.48	906.444	1891.49	1270.49	0.671687	1343.37	949.849
17487	0	1354.7	1176.29	1187.28	797.85	556.54	641.15	1239.42	665.18	0.536685	1073.37	954.902
17851	0	681.85	3111.06	1651.48	617.16	2150.5	1148.61	1814.8	1305.42	0.719322	1438.64	962.657
18151	0	1972.25	1935.73	2154.88	930	998.042	990.189	2020.96	972.744	0.481329	962.657	965.105
18165	0	1902.37	2230.27	1727.14	1537.63	1727.84	1219.59	1953.26	1495.02	0.765397	1530.79	965.397
18189	0	1620.97	2167.99	2036.77	1041.44	1280.62	1331.16	1941.91	1217.74	0.627084	1254.17	966.081
18414	0	1313.51	1252.55	1247.76	1233.58	131.55	1515.46	1271.27	960.197	0.755303	1510.61	967.266
19474	0	1475.52	1152.2	1444.05	1400.18	1387.29	1799.73	1357.26	1529.07	1.12659	2253.17	974.143
19650	0	2121.02	1960.99	1585.97	1385.56	1082.82	837.36	1889.33	1101.91	0.583231	1166.46	976.128
20047	0	2514.6	1629.51	1044.26	1581.72	1022.03	1041.02	1729.46	1214.92	0.702489	1404.98	977.544
20663	0	919.13	1502.55	650.063	720.83	1015.72	207.061	1023.91	647.87	0.632739	1265.48	977.692
21532	0	2427.24	1389.56	1821.59	1661.26	1095.71	1570.23	1879.46	1442.4	0.767453	1534.91	979.011
21760	0	2163.26	1845.61	1577.08	2040.45	1660.33	1922.46	1861.98	1874.41	1.00668	2013.35	982.474
21778	0	964.97	2399.4	2167.07	845.04	1155.1	507.452	1843.81	835.865	0.453335	906.67	982.863
22142	0	1793.5	2290.72	2372.79	1306.88	2035.2	1529.3	2152.34	1623.79	0.754433	1508.87	987.007
22364	0	2245.71	1164.24	1718.17	921.12	756.952	965.144	1709.37	881.072	0.515436	1030.87	987.866
22534	0	1936.04	1309.36	1679.52	1126	806.94	991.4	1641.64	974.78	0.593784	1187.57	990.498
22724	0	2461	2080.03	2452.83	1616.3	1244.14	1648.32	2331.29	1502.92	0.644674	1289.35	992.182
23186	0	1272.27	1889.79	1194.92	428.95	726.62	544.15	1452.33	566.573	0.390114	780.229	992.55
23205	0	1693.3	990.492	929.584	1213.36	745.85	825.918	1204.46	928.376	0.770783	1541.57	993.733
23445	0	2776.34	2646.53	3897.32	1210.25	1790.46	2068.83	3106.73	1689.85	0.543931	1087.86	1006.49
23459	0	2087.61	1759.29	1972.32	1226.96	1178.89	1172.39	1939.74	1192.75	0.6149	1229.8	1009.95
23805	0	2102.38	1596.4	1641.69	1450.04	1191.13	1219.11	1780.16	1286.76	0.722835	1445.67	1011.83
24170	0	888.8	1789.43	502.65	384.92	839.113	385.223	1060.29	536.419	0.505916	1011.83	1016.14
24223	0	2490.84	2850.43	2490.84	1790.43	1458.74	1073.43	2610.7	1440.87	0.551907	1103.81	1016.67
24239	0	2355.3	1903.89	2048.85	1050.88	1085.6	1303.13	2102.68	1146.54	0.545274	1090.55	1017.87
24736	0	1308.15	2076.32	1138.85	636.88	1011.97	565.34	1507.77	738.063	0.489505	979.011	1019.77
25090	0	1093.05	2811.84	1544.25	610.95	1323.56	754.66	1816.38	896.39	0.493504	987.007	1022.53	n = 58 (>1000-1200)
25107	0	2053.37	1197.61	1125.92	850.55	629.35	930.8	1458.97	803.567	0.550778	1101.56	1026.13
25389	0	1726.35	1658.44	1918.23	1215.21	1692.13	1566.82	1767.67	1491.39	0.843701	1687.4	1030.1
25959	0	1141.51	1206.24	1115.03	674.22	941.81	607.93	1154.26	741.32	0.642247	1284.49	1030.87
26109	0	1106.75	841.42	672.76	606.83	389.53	601.3	873.643	532.553	0.609578	1219.16	1033.33
26305	0	1866.32	1510.8	1736.46	1597.83	1269.53	1336.55	1704.52	1401.3	0.822107	1644.21	1038.17
26812	0	1435.23	1735.49	1934.04	648.1	1024.18	1148.41	1701.59	940.232	0.552562	1105.12	1043.05
27070	0	1516.7	1800.55	2443.79	1351.47	1363.09	1576.8	1920.35	1430.45	0.744894	1489.79	1043.86
27442	0	1747.25	1341.57	1692.07	635.92	908.067	1321.82	1593.63	955.27	0.59943	1198.86	1047.96
27455	0	920.29	1175.64	1071.64	503.24	583.42	573.86	1055.86	553.507	0.524225	1048.45	1048.29
27552	0	1914.39	1241.71	1177.32	944.55	975.92	749.8	1444.47	890.09	0.616204	1232.41	1048.45
28147	0	2705.39	1641	2383.01	1616.51	1102.03	1944.98	2243.13	1554.51	0.693007	1386.01	1059.74
28341	0	1268.33	1029.14	892.04	684.5	566.69	486.35	1063.17	579.18	0.544767	1089.53	1061.77
28616	0	1330.56	1412.77	1334.21	742.98	655.63	674.14	1359.18	690.917	0.508333	1016.67	1073.37
28778	0	2414.91	1984.81	1729.24	1169.79	814.13	759.57	2042.99	914.497	0.447627	895.255	1076.43
28895	0	1272.86	2182.8	1921.3	754.55	1081.85	1388.28	1792.32	1074.89	0.599722	1199.44	1082.5
29059	0	3403.06	1307.79	2345.44	1659.89	1258.38	2097.78	2352.1	1672.01	0.710861	1421.72	1083.73
29084	0	1588.88	1433.47	1795.69	1126.5	1121.8	1520.11	1606.01	1256.14	0.782146	1564.29	1085.19
30395	0	1237.36	1169.15	711.456	792.2	358.29	381.777	1039.32	510.756	0.491432	982.863	1087.86
31012	0	1879.2	2098.1	3092.18	1557.91	1529.72	2393.91	2356.49	1827.18	0.775382	1550.76	1089.53
31237	0	1595.28	1597.17	1288.21	1206.39	1229.22	925.475	1493.55	1120.36	0.750131	1500.26	1090.55
31546	0	2009.85	1037.43	1435.02	1008.39	450.01	636.45	1494.1	698.283	0.467361	934.721	1093.5
31557	0	1480.65	1276.54	914.51	883.69	817.9	654.86	1223.9	785.483	0.641787	1283.57	1095.55
31837	0	3713.31	1353.96	1656.49	3356.88	1163.07	1304.13	2241.25	1941.36	0.866194	1732.39	1097.12
32118	0	1914.97	1481.12	1446.95	1133.48	1345.37	1721.02	1614.35	1399.96	0.867197	1734.39	1101.56
32476	0	2167.98	1159.31	2095.64	1442.59	513.022	1507.78	1807.64	1154.47	0.638658	1277.32	1103.81
33185	0	882.82	1061.41	1177.85	715.43	798.18	927.42	1040.69	813.677	0.78186	1563.72	1104
33276	0	2457.1	2671.62	2592.56	1377.77	1452.16	1481.16	2573.76	1437.03	0.558339	1116.68	1105.12
33521	0	4057.09	2030.19	2310.76	1525.21	1186.47	1613.74	2799.35	1441.81	0.515051	1030.1	1116.68
33533	0	1762.57	1312.02	932.15	1006.48	772.51	583.72	1335.58	787.57	0.589684	1179.37	1120.61
33890	0	1982.66	1539.84	1063.51	1132.88	782.82	753.36	1528.67	889.687	0.582	1164	1121.92
34146	0	1578.99	1136.37	1545.79	865.66	543.98	647.21	1420.38	685.617	0.482698	965.397	1128.44
34183	0	1635.45	1621.48	1975.03	986.32	1040.22	1031.25	1743.99	1019.26	0.584442	1168.88	1146.91
34659	0	2371.71	2741.69	2838.69	1475.59	1615.23	1976.82	2650.7	1689.21	0.637271	1274.54	1148.59
34677	0	1047.71	1723.9	1412.51	798.84	802.583	797.983	1394.71	799.802	0.573455	1146.91	1149.34
35326	0	1594.5	1194.48	1841.75	1167.32	1136.09	2106.58	1543.58	1470	0.952331	1904.66	1153.55
35328	0	1119.57	1032.51	-324.558	784.06	604.28	14.541	609.174	467.627	0.767641	1535.28	1162.28
35613	0	1831.12	1063.48	1201.36	865.66	784.556	760.093	1365.32	803.436	0.58846	1176.92	1164
35770	0	1543.86	2341.47	1947.63	944.32	1408.45	1206.67	1944.32	1186.48	0.610229	1220.46	1164.72
35795	0	2406.37	1320.79	1674.6	1190.74	1088.37	1344.51	1800.59	1207.87	0.670823	1341.65	1166.46
35955	0	933.52	1342.36	1258.31	532.83	686.96	575.83	1178.06	598.54	0.508071	1016.14	1168.88
36018	0	646.353	1522.1	1227.52	20.7927	945.73	9.49795	1131.99	325.34	0.287405	574.81	1176.92
36311	0	1604.97	1100.61	847.27	878.54	629.58	556.59	1184.28	688.237	0.581142	1162.28	1179.37
36766	0	2722.6	1883.06	1468.82	2144.95	1435.32	1577.19	2024.83	1719.15	0.849037	1698.07	1182.49
37296	0	2979.88	664.24	1990.95	1885.78	622.54	2152.83	1878.36	1553.72	0.827168	1654.34	1185.77
37373	0	1958.77	2113.16	2123.03	1349.91	1479.96	1067.48	2064.99	1299.12	0.629116	1258.23	1187.57
37479	0	1846.16	2599.01	2439.65	1081.76	1782.91	1626.12	2294.94	1496.93	0.652274	1304.55	1188.09
37599	0	2026.39	1325.89	1608.88	1069.38	995.98	1113.59	1653.72	1059.65	0.640768	1281.54	1192.29
37947	0	1984.26	1473.21	1134.73	1503.33	1311.35	773.91	1530.73	1196.2	0.781453	1562.91	1193.93
38138	0	1926.62	1503.45	2079.48	1028.73	1253.98	1822.81	1836.52	1368.51	0.745163	1490.33	1198.86
38786	0	1533.19	1044.14	1999.88	1071.77	981.29	1771.39	1525.74	1274.82	0.835542	1671.08	1199.44
39056	0	2228.71	2634.81	3118.24	1348.97	1897.21	2034.41	2660.59	1760.2	0.661583	1323.17	1200.18
39278	0	1752.15	1389.63	1817.31	1264.54	1055.23	1408.46	1653.03	1242.74	0.751797	1503.59	1200.73
39528	0	2085.1	1951.4	1931.71	1437.37	1060.19	1986.45	1989.4	1494.67	0.751315	1502.63	1208.56
39819	0	1721.76	1720.8	1918.18	1043.09	1517.52	1541.21	1786.91	1367.27	0.765159	1530.32	1209.46
40044	0	2410.27	2536.67	1866.82	1234.07	1684.33	1172.33	2271.25	1363.58	0.600364	1200.73	1210.24
40131	0	1276.81	1035.67	1153.03	660.33	874.88	846.34	1155.17	793.85	0.687215	1374.43	1217.85
40877	0	2268.62	1829.29	2756.29	1370.93	2107.91	2370.07	2284.73	1949.64	0.853333	1706.67	1219.12
41581	0	1362.12	2817.82	1628.89	817.25	1550.01	784.594	1936.28	1050.62	0.542597	1085.19	1219.16
41657	0	1849.63	1404.92	1446	1076.44	637.3	1719.4	1566.85	1144.38	0.73037	1460.74	1220.46
42150	0	2237.32	1910.4	2370.78	1557.09	1502.31	1726.84	2172.83	1595.41	0.734256	1468.51	1221.11
42362	0	1434.87	1149.17	1263.59	1083.63	1183.19	1048	1282.54	1104.94	0.861523	1723.05	1225.09
42521	0	1310.29	2478.89	2066.03	658.02	864.292	1212.32	1951.74	911.544	0.467042	934.084	1225.66
42713	0	2120.05	1948.61	1956.75	1586.2	1767.92	1495.95	2008.47	1616.69	0.804936	1609.87	1226.5
42891	0	2383.14	2068.2	2345.23	1626.15	1111.48	1484.32	2265.52	1407.31	0.621187	1242.37	1228.12
42976	0	2519.09	2018.51	2573.85	1372.91	1267.18	1443.96	2370.48	1361.35	0.574293	1148.59	1228.27
43170	0	1349.96	1303.09	1275.33	630.11	814.975	605.25	1309.46	683.445	0.521929	1043.86	1228.46
43324	0	2244.17	3958.24	3596.73	1383.72	1818.44	1451.69	3266.38	1551.28	0.474924	949.849	1229.8
43505	0	2137.94	2026.65	1557.73	1088.73	1348.13	863.64	1907.44	1100.17	0.576777	1153.55	1232.41
43572	0	3461.64	1197.76	2708.4	1846.42	1229.12	1663.87	2455.93	1579.8	0.64326	1286.52	1233.33
43722	0	2323.55	1705.98	2784.97	1314.8	1352.02	1823.89	2271.5	1496.9	0.658993	1317.99	1234.24
43792	0	1058.49	2376.48	1211.47	761.43	1502.74	968.142	1548.81	1077.44	0.695654	1391.31	1241.18
44036	0	2158.13	2317.23	2323.63	1821.95	1856.79	2075.84	2266.33	1918.19	0.846387	1692.77	1242.37
44230	0	1431.8	1604.71	1777.53	1539.15	1288.3	1995.28	1604.68	1607.58	1.0018	2003.61	1243.84
44395	0	1648.66	1144.8	1326.53	1208.61	1187.02	904.46	1373.33	1100.03	0.800995	1601.99	1244.53
45072	0	1564.92	1978.53	1501.69	790.4	1068.02	714.01	1681.71	857.477	0.509883	1019.77	1246.63
45196	0	3044.94	2160.78	3077.96	1888.38	1442.99	1823.26	2761.22	1718.21	0.622264	1244.53	1248.94
45210	0	3058.71	1938.34	2738.03	2400.57	1941.36	3516.43	2578.36	2619.45	1.01594	2031.88	1254.17	n = 93 (>1200-1400)
45689	0	1666.56	1862.83	2303.79	1175.54	1474.87	1999.35	1944.39	1549.92	0.797123	1594.25	1258.23
45746	0	2916.33	2547.06	2194.81	1588.73	1507.72	1194.48	2552.73	1430.31	0.560305	1120.61	1259.19
46094	0	1732.65	1731.28	1253.74	1157.07	984.115	978.304	1572.55	1039.83	0.661236	1322.47	1263.11
46254	0	2354.84	1909.99	1627.43	1081.39	1523.7	1519.31	1964.08	1374.8	0.699969	1399.94	1263.32
47423	0	1416.05	1323.39	1519.07	677.81	640.96	848.54	1419.5	722.437	0.508936	1017.87	1265.48
47595	0	1238.14	3148.94	2008.66	1141.38	1926.43	1356.39	2131.91	1474.73	0.691741	1383.48	1267.96
47789	0	2815.54	1775.27	1671.86	1401.79	979.57	1217.6	2087.56	1199.65	0.574669	1149.34	1268.84
47805	0	1387.85	1438.54	1529.24	664.84	713.57	1404.61	1451.88	927.674	0.638949	1277.9	1272.47
47844	0	1436.17	1278.73	1272.13	1154.35	912.21	749.15	1329.01	938.57	0.706217	1412.43	1274.34
48041	0	1132.92	1058.83	1663.68	621.6	304.07	795.68	1285.14	573.783	0.446474	892.949	1274.54
48104	0	2398.48	1793.74	1803.7	1517.27	1371.95	1546.15	1998.64	1478.46	0.739731	1479.46	1277.25
48491	0	2179.04	2113.07	1758.99	1094.39	1471.4	1090.77	2017.03	1218.85	0.60428	1208.56	1277.32
48515	0	1658.99	1898.31	2010.81	1088.93	1858.92	1044.8	1856.04	1330.88	0.717057	1434.11	1277.9
48532	0	2566.76	3330.9	2646.1	1496.34	1915.79	1856.5	2847.92	1756.21	0.616664	1233.33	1278.26
49252	0	2228.75	2201.78	2378.71	2128.42	1650.32	2007.87	2269.75	1928.87	0.849817	1699.63	1281.54
49618	0	1190.69	1823.99	1352.18	639.76	826.863	228.363	1455.62	564.996	0.388147	776.294	1283.51
49770	0	2350.11	1502.46	1665.79	1072.33	963.89	1688.67	1839.45	1241.63	0.674999	1350	1283.57
49850	0	2732.74	2437.1	1748.78	1498.19	1363.71	1578.17	2306.21	1480.02	0.641757	1283.51	1284.49
50183	0	1781.53	1772.96	1579.53	1050.24	1543.27	1422.11	1711.34	1338.54	0.782158	1564.32	1286.52
50997	0	1277.87	1566.41	845.83	702.83	1329.78	733.79	1230.04	922.133	0.74968	1499.36	1287.26
51582	0	1670.23	1032.11	1014.53	991.16	917.707	1003.2	1238.96	970.69	0.783472	1566.94	1288.4
51641	0	2307.49	2245.47	1702.15	1461.21	1277.65	1046.23	2085.04	1261.7	0.605119	1210.24	1288.44
51878	0	2221.39	1572.3	2413.58	1687.45	1082.55	2425.66	2069.09	1731.89	0.837028	1674.06	1289.35
52487	0	1574.86	1461.69	1400.43	794.19	851.595	1285.08	1478.99	976.956	0.660555	1321.11	1296.15
52503	0	1654.53	1616.22	1027.86	839.79	766.62	487.32	1432.87	697.91	0.487071	974.143	1300.53
53185	0	2024.71	2832.91	2836.09	1161.25	2200.95	1518.84	2564.57	1627.01	0.63442	1268.84	1304.55
53287	0	1205.6	657.281	780.002	850.88	464.236	633.128	880.961	649.415	0.737166	1474.33	1305.29
53438	0	2115.65	2253.1	2119	1399.53	662.685	1035.37	2162.58	1032.53	0.477451	954.902	1306.32
53669	0	1900.12	2476.26	1838.6	709.29	1375.43	999.62	2071.66	1028.11	0.496275	992.55	1316.65
53899	0	1551.38	1135.27	2627.06	970.49	736.85	1531.68	1771.24	1079.67	0.609559	1219.12	1317.99
53945	0	1394.21	1601.24	1208.87	653.89	585.44	295.736	1401.44	511.689	0.365117	730.234	1321.11
54054	0	1325.92	1376.02	1226.31	955.27	495.298	753.013	1309.42	734.527	0.560958	1121.92	1321.17
54996	0	1835.5	1551.48	1495.62	1396.08	693.53	665.24	1627.53	918.283	0.564218	1128.44	1321.79
56433	0	969.91	710.092	969.91	819.97	744.848	960.79	883.304	841.869	0.953091	1906.18	1322.47
56821	0	1921.58	1412.72	1367.61	1309.08	1239.64	915.53	1567.3	1154.75	0.736775	1473.55	1323.17
56838	0	1247.01	1690.7	1704.56	1462.14	2080.67	1660.35	1547.42	1734.39	1.12082	2241.64	1328.17
56880	0	2620.3	2713.06	3208.74	1114.16	1429.5	1982.56	2847.37	1508.74	0.529872	1059.74	1334.41
58648	0	3338.99	3351.17	2171.7	1480.14	1405.73	1242.98	2953.95	1376.28	0.465912	931.824	1341.23
58837	0	2344.76	2421.11	1202.67	1501.8	1897.69	980.16	1989.51	1459.88	0.733789	1467.58	1341.46
58906	0	2131.85	1641.01	1522.4	1395.74	1170.95	1084.28	1765.09	1216.99	0.689479	1378.96	1341.65
59427	0	1500.16	1849.54	1322.02	804.43	883.636	792.071	1557.24	826.712	0.530883	1061.77	1343.37
59740	0	774.35	610.87	933.32	565.37	595.13	1110.46	772.847	756.987	0.979478	1958.96	1343.44
60495	0	1978.46	1579.9	2212.15	1546.05	1081.63	1928.85	1923.5	1518.84	0.789623	1579.25	1350
60504	0	1841.21	1008.16	1390.03	681.17	497.87	714.06	1413.13	631.033	0.446549	893.098	1350.01
60981	0	1308.73	1436.33	2245.32	860.09	902.87	1626.46	1663.46	1129.81	0.679191	1358.38	1350.52
61564	0	1900.51	1406.34	1055.4	901.09	761.08	612.85	1454.08	758.34	0.521524	1043.05	1352.47
62189	0	1509.07	1491.37	1456.93	1052.02	1358.51	968.06	1485.79	1126.2	0.757978	1515.96	1358.38
62806	0	1694.17	1700.53	1453.64	782.34	1084.57	1013.22	1616.11	960.043	0.594045	1188.09	1360.82
63342	0	1454.63	1398.58	1313.38	1282.23	914	910.95	1388.86	1035.73	0.745737	1491.47	1361.12
63783	0	887.57	2159.34	710.895	425.07	1088.68	455.886	1252.6	656.545	0.524145	1048.29	1361.59
64716	0	1847.73	1990	1054.48	869.61	1283.12	1301.4	1630.74	1151.38	0.706047	1412.09	1362.36
64754	0	1244.86	225.303	741.069	974.53	596.656	913.605	737.077	828.264	1.12371	2247.43	1363.41
64794	0	3468.03	2155.14	2005.12	2048.32	1677.37	1474.56	2542.76	1733.42	0.681706	1363.41	1371.67
65261	0	1335.32	1551.87	2421.99	1023.92	1418.03	1263.02	1769.73	1234.99	0.69784	1395.68	1371.72
65941	0	1843.29	2322.59	2201.62	1790.85	2280.62	1978.69	2122.5	2016.72	0.950163	1900.33	1372.85
66169	0	1231.11	1606.63	1898.51	646.83	1251.11	1325.36	1578.75	1074.43	0.680559	1361.12	1374.43
66677	0	2754.89	1916.11	1778.55	2267.68	1701.38	1691.13	2149.85	1886.73	0.87761	1755.22	1377.31
66739	0	2773.5	1967.05	1926.78	1462.49	1873.88	1467.29	2222.44	1601.22	0.720477	1440.95	1378.96
67010	0	843.96	1728.05	744	737.6	1065.68	284.458	1105.34	695.912	0.629594	1259.19	1383.48
67011	0	1900.8	822.156	963.111	950.5	639.607	211.54	1228.69	600.549	0.488772	977.544	1386.01
67248	0	971.99	74.2408	438.238	698.55	33.1286	545.876	494.823	425.852	0.860614	1721.23	1389.46
67305	0	971.34	2448.94	2008.96	666.19	1672.79	1045.14	1809.75	1128.04	0.623315	1246.63	1391.19
67432	0	1759.34	1921.39	1801.5	1076.47	1287.5	1501.16	1827.41	1288.38	0.705029	1410.06	1391.31
67827	0	1759.06	2532.45	2244.7	736.14	1083.31	762.427	2178.73	860.625	0.395011	790.023	1394.6
67961	0	1998.59	1542.04	1858.14	1100.17	1012.78	1203.14	1799.59	1105.36	0.614231	1228.46	1395.68
67996	0	1056.17	2869.86	2660.59	581.7	1829.98	1982.95	2195.54	1464.87	0.667205	1334.41	1399.94
68894	0	1826.45	1397.17	1792.87	1363.22	634.193	923.996	1672.16	973.803	0.582361	1164.72	1400.71
69343	0	1228.65	784.99	1290.96	712.8	621.4	1125.58	1101.53	819.927	0.744352	1488.7	1404.98
69503	0	2591.48	1182.23	1288.08	1034.02	767.072	1490.42	1687.26	1097.17	0.650267	1300.53	1407.76
69649	0	1999.99	1625.76	1646.25	1213.95	1073.81	1248.32	1757.33	1178.69	0.670728	1341.46	1410.06
69838	0	2737.46	2077.83	2781.83	1681.18	1503.42	2598.52	2532.37	1927.71	0.761225	1522.45	1410.14
69969	0	1897.69	1416.47	2461.98	1237.88	912.46	1782.04	1925.38	1310.79	0.680797	1361.59	1411.21
70970	0	2028.64	1272.23	2137.06	1224.3	857.26	1378.25	1812.64	1153.27	0.636237	1272.47	1412.09
71067	0	1078.84	946.97	1031.22	822.33	728.23	714.41	1019.01	754.99	0.740905	1481.81	1412.24
71305	0	1981.92	3189.62	1984.28	1169.52	1403.34	1028.28	2385.27	1200.38	0.503246	1006.49	1412.43
71464	0	1932.92	2229.68	1710.87	1199.47	1386.45	1380.21	1957.83	1322.04	0.67526	1350.52	1420.6
72165	0	1940.01	1807.01	1313.17	1029.46	863.15	1208.42	1686.73	1033.68	0.612829	1225.66	1421.72
72369	0	1524.03	1808.57	1492.27	580.3	807.11	728.03	1608.29	705.147	0.438445	876.89	1423.36
72576	0	3592.93	2837.24	2085.37	1255.54	962.97	1249.19	2838.51	1155.9	0.40722	814.44	1427.48
72702	0	1884.95	1734.21	1795.22	982.35	1018.66	1340.31	1804.79	1113.77	0.61712	1234.24	1427.71
72933	0	1923.69	1854.04	1542.06	1173.25	1349.09	1178.08	1773.26	1233.47	0.695595	1391.19	1430.66
74581	0	1781.83	1824.98	1276.9	1042.88	709.03	876.57	1627.9	876.16	0.538214	1076.43	1434.11
74786	0	3151.92	2590.43	2623.79	1768.53	1411.34	1780.28	2788.71	1653.38	0.592884	1185.77	1436.25
74861	0	3259.83	1177.1	1030.89	2198.03	1197.82	1041.73	1822.61	1479.19	0.811581	1623.16	1437.47
75503	0	1134.15	2240.68	1284.11	573.9	1021.05	795.388	1552.98	796.78	0.513065	1026.13	1438.64
75529	0	1641.86	2417.52	1462.06	1031.54	1666.46	1092.06	1840.48	1263.35	0.686426	1372.85	1440.95
75543	0	2413.48	1520.11	2163	864.6	714.75	1365.55	2032.2	981.633	0.483041	966.081	1445.67
75761	0	2965.67	2019.47	2758.25	1778.54	1531.65	1964.46	2581.13	1758.22	0.681182	1362.36	1452.56
76366	0	1500.52	1181.25	1372.62	727.43	576.51	710.55	1351.46	671.497	0.496866	993.733	1460.28
76649	0	1698.15	1351.62	1962.21	1294.19	1469.14	1933.57	1670.66	1565.64	0.937136	1874.27	1460.74
76743	0	2749.83	2364.3	1985.92	2379.44	2372.4	1770.74	2366.68	2174.19	0.918667	1837.33	1466.35
77385	0	1454.41	1122.08	1938.89	695.83	890.88	1397.48	1505.13	994.729	0.660895	1321.79	1467.58
77394	0	1448.98	946.65	1695.74	1020.72	770.58	1149.31	1363.79	980.203	0.718735	1437.47	1468.51	n = 62 (>1400-1600)
77776	0	2162.81	1906.09	2635.51	745.28	634.971	1166.43	2234.8	848.895	0.379853	759.705	1472.84
77809	0	1759.33	1141.39	1450.12	987.32	1007.91	1461.64	1450.28	1152.29	0.794528	1589.06	1473.55
78016	0	1296.63	1074.91	1444.89	828.55	538.1	971.08	1272.14	779.243	0.612544	1225.09	1474.33
78068	0	3851.75	2311.59	2466.25	2272.28	1549.17	2014.17	2876.53	1945.21	0.676233	1352.47	1479.46
78420	0	1199.9	1981.98	1049.43	1369.6	1657.62	1082.64	1410.44	1369.95	0.971297	1942.59	1481.81
78451	0	1322	1043.68	420.522	807.69	729.72	692.437	928.734	743.282	0.800318	1600.64	1488.7
78455	0	1408.23	1022.1	1035.81	964.04	709.72	805.67	1155.38	826.477	0.715329	1430.66	1489.79
78546	0	2055.74	2219.05	2272.51	846.73	949.88	1155.9	2182.43	984.17	0.450951	901.902	1490.33
79043	0	1202.47	2174.52	2135.17	1041.41	1507.07	1202.04	1837.39	1250.17	0.680408	1360.82	1491.47
79727	0	875.11	2244.56	1577.07	543.12	1657.48	864.71	1565.58	1021.77	0.652645	1305.29	1499.36
79954	0	1441.92	1928.95	1577.01	1248.6	1305.36	1058.69	1649.29	1204.22	0.730141	1460.28	1500.26
80157	0	2614.84	2799.83	2269.73	2155.75	2041.88	2127.03	2561.47	2108.22	0.823052	1646.1	1502.63
80653	0	1995.98	1520.52	2002.45	924.59	953.86	1168	1839.65	1015.48	0.551998	1104	1503.59
80655	0	1104.36	1793.51	1530.71	705.15	1054.38	1110.53	1476.19	956.687	0.648077	1296.15	1508.87
80761	0	1715.92	1568.69	1673.34	671.81	1041.46	1417.94	1652.65	1043.74	0.631553	1263.11	1510.61
80893	0	1733.62	1237.69	2021.07	1181.15	848.36	1257.09	1664.13	1095.53	0.658323	1316.65	1513.57
81100	0	3222.07	2530.9	1717.21	1257.81	1323.2	847.88	2490.06	1142.96	0.45901	918.021	1515.96
81430	0	2083.34	2646.19	2516.17	1276.2	1378.93	1726.56	2415.23	1460.56	0.60473	1209.46	1522.45
81837	0	2130.46	1914.07	2387.56	1529.93	1519.35	1909.42	2144.03	1652.9	0.77093	1541.86	1528.42
82166	0	1357.22	1874.07	1143.37	644.75	905.71	610.33	1458.22	720.263	0.493933	987.866	1530.32
82255	0	1686.75	1668.24	1463.38	845.53	960.78	804.59	1606.12	870.3	0.541864	1083.73	1530.79
82605	0	2173.31	1589.73	1602.79	1384.49	1112.1	1101.82	1788.61	1199.47	0.670616	1341.23	1534.91
82609	0	1943.01	1981.57	1519.13	992.84	1375.85	898.015	1814.57	1088.9	0.600088	1200.18	1535.28
82905	0	1716.86	1351.16	1247.37	2318.33	1756.41	1204.87	1438.46	1759.87	1.22344	2446.88	1541.57
83011	0	2145.76	1556.86	2019.23	1314.56	1299.57	1758.56	1907.28	1457.56	0.764209	1528.42	1541.86
83354	0	973.72	1338.15	1088.49	567.8	930.63	747.8	1133.45	748.743	0.660586	1321.17	1550.76
83433	0	1698.61	1757.28	1289.72	861.78	824.39	645.05	1581.87	777.073	0.491237	982.474	1552.66
83953	0	1227.51	1587.44	2189.31	703.77	950.44	1534.35	1668.09	1062.85	0.637169	1274.34	1562.91
84331	0	2324.26	2604.95	3314.06	936.31	1414.47	1678.91	2747.76	1343.23	0.488846	977.692	1563.72
84525	0	1644.36	1548.22	1263.26	740.61	803.839	705.65	1485.28	750.033	0.504977	1009.95	1564.29
84646	0	1559.26	1804.9	1671.78	861.51	946.52	1169.45	1678.65	992.493	0.591246	1182.49	1564.32
84992	0	3281.78	3149.91	2376.16	1838.14	2652.59	1795.8	2935.95	2095.51	0.713742	1427.48	1566.94
85286	0	912.69	1734.12	2232.46	762.57	945.589	1204.59	1626.42	970.917	0.596965	1193.93	1579.25
85300	0	2802.2	2222.73	1510.74	1566.66	1614.84	899.82	2178.56	1360.44	0.624468	1248.94	1589.06
85314	0	1401.72	1136.82	1447.16	771.04	780.83	1015.73	1328.57	855.867	0.644202	1288.4	1594.25
85446	0	1491.31	1775.32	1255.93	926.52	1374.37	892.59	1507.52	1064.49	0.706122	1412.24	1600.64
85485	0	1970.34	1624.55	1670.06	1179.64	1069.1	1305.13	1754.98	1184.62	0.675006	1350.01	1601.99
85658	0	1001.86	1330.05	1691.89	435.31	1286.38	1117.53	1341.27	946.404	0.705604	1411.21	1609.87
87042	0	4735.06	3937.08	1979.29	2359.08	1889.33	1254.79	3550.48	1834.4	0.516663	1033.33	1611.65
87166	0	1971.96	2398.08	2071.56	883.178	1284.91	666.29	2147.2	944.792	0.440011	880.022	1623.16
87205	0	1559.67	1956.48	955.484	1004.05	1284.15	589.88	1490.54	959.36	0.64363	1287.26	1626.14
87737	0	1713.03	1417.19	1619.11	843.85	855.91	896.93	1583.11	865.563	0.546749	1093.5	1644.21
88194	0	2119.69	1676.4	1371.06	827.26	641.36	545.353	1722.38	671.324	0.389765	779.53	1646.1
88284	0	1263.81	1536.62	1776.43	724.85	636.2	909.49	1525.62	756.847	0.496091	992.182	1654.34
88436	0	2899.88	852.36	2107.48	1341.81	668.13	2093.93	1953.24	1367.96	0.700353	1400.71	1671.08
88448	0	924.61	1344.86	1240.17	601.93	2039.52	1278.68	1169.88	1306.71	1.11696	2233.92	1674.06
89112	0	2026.84	1503.44	1734.85	1455.87	1100.64	1530.98	1755.04	1362.5	0.776332	1552.66	1687.4
89364	0	1949.93	1769.38	1791.86	1182.44	705.18	1397.84	1837.06	1095.15	0.596145	1192.29	1692.77
89467	0	1659.5	2023.79	1545.8	913.17	911.67	727.29	1743.03	850.71	0.488064	976.128	1698.07	n = 22 (>1600-1800)
89456	0	1728.13	1578.31	2222.72	969.48	988.25	1849.96	1843.05	1269.23	0.688656	1377.31	1699.63
89581	0	2030.21	2497.07	2340.15	1513.56	1663.27	1657	2289.14	1611.28	0.703878	1407.76	1705.78
90243	0	1142.86	1186.94	1044.35	560.01	822.83	756.31	1124.72	713.05	0.633982	1267.96	1706.67
90794	0	1203.11	1602.06	1538.65	622.63	1191.34	1248.72	1447.94	1020.9	0.705068	1410.14	1721.23
91574	0	2352.17	1718.88	2191.49	1237.55	1121.45	1481.5	2087.51	1280.17	0.613249	1226.5	1723.05
91580	0	1145.11	1426.94	993.44	622.69	1045.33	864.55	1188.5	844.19	0.710301	1420.6	1732.39
91710	0	1470.06	874.11	1640.27	912.6	834.466	1492.57	1328.15	1079.88	0.813072	1626.14	1734.39
92464	0	972.06	2737.18	2469.11	743.26	1669.58	1532.8	2059.45	1315.21	0.638624	1277.25	1755.22
92723	0	1658.16	1863.14	1957.18	984.77	1097.66	1495.89	1826.16	1192.77	0.65316	1306.32	1836.55
93492	0	1580.04	765.74	729.97	975.89	517.69	643.23	1025.25	712.27	0.694728	1389.46	1837.33
93615	0	1950.32	2088.79	1297.22	1580.05	1526.02	932.39	1778.78	1346.15	0.756786	1513.57	1842.87
93727	0	1795.54	1408.57	1493.63	1724.26	1384.67	1219.73	1565.91	1442.89	0.921435	1842.87	1874.27
93998	0	1449.93	1688.91	1028.17	887.44	962.842	435.571	1389	761.951	0.54856	1097.12	1896.99
94159	0	2170.49	1358.89	1351.95	937.11	1606.31	804.48	1627.11	1115.97	0.685858	1371.72	1900.33
94589	0	1521.49	2304.22	2379.46	1037.26	1623.68	1459.81	2068.39	1373.58	0.664084	1328.17	1904.66
94937	0	1688.08	1498.57	1595.04	1225.99	778.18	1330.11	1593.9	1111.43	0.697302	1394.6	1906.18	n = 19 (>1800)
95398	0	1852.2	1647.97	774.27	1107.91	514.979	358.85	1424.81	660.58	0.463625	927.25	1942.59
95756	0	1759.53	921.54	1394.93	835.83	711.23	941.57	1358.67	829.543	0.610557	1221.11	1958.96
95757	0	2117.3	2835.82	2155.2	1662.8	1470.85	1231.27	2369.44	1454.97	0.614058	1228.12	2003.61
95760	0	1277.3	1590.06	1590.45	1222.95	1304.32	1700.95	1485.94	1409.41	0.948497	1896.99	2013.35
96121	0	971.57	1130.45	1041.04	721.08	602.329	233.189	1047.69	518.866	0.495249	990.498	2031.88
96187	0	4064.45	2742.78	2907.49	1741.02	1419.35	1806.41	3238.24	1655.6	0.511265	1022.53	2034.09
96478	0	1352.06	1935.91	1483.21	1004.75	1273.42	994.07	1590.39	1090.75	0.685835	1371.67	2233.92
97723	0	2651.46	809.67	2717.8	1608.95	833.5	1538.13	2059.64	1326.86	0.644218	1288.44	2241.64
97995	0	2270.18	2378.03	2394.71	956.94	1235.62	1206.01	2347.64	1132.86	0.482552	965.105	2247.43
98030	0	1646.7	2266.25	1811.59	1236.61	1510.32	1327.11	1908.18	1358.01	0.711681	1423.36	2253.17
98106	0	1157.85	710.87	882.98	614.19	634.77	777.45	917.233	675.47	0.736421	1472.84	2446.88
									1152.27		1316.1
									average		average
									380.987		294.536
									SD		SD
